# Supplementary material for: Practices and Awareness Regarding an Infant’s Sleep Environment among Japanese Caregivers: A Cross-Sectional Survey
Source: Int J Environ Res Public Health. 2024 Apr 12;21(4):471. doi: 10.3390/ijerph21040471 (PMC11050700; doi:10.3390/ijerph21040471)
Supplement: Supplementary file 1 [file ijerph-21-00471-s001.zip]

Archive with 1 entries (1 files):
- ijerph-2917583-supplementary.pdf
